# Supplementary material for: Age-Related Differences in Stepping Reactions to a Balance Perturbation: A Functional Near-Infrared Spectroscopy and Surface Electromyography Study
Source: Brain Sci. 2022 Oct 31;12(11):1479. doi: 10.3390/brainsci12111479 (PMC9688143; doi:10.3390/brainsci12111479)
Supplement: Supplementary file 1 [file brainsci-12-01479-s001.zip]

Archive with 1 entries (1 files):
- brainsci-1975720-supplementary.xlsx
