# Supplementary material for: Age-Related Differences in Stepping Reactions to a Balance Perturbation: A Functional Near-Infrared Spectroscopy and Surface Electromyography Study
Source: Brain Sci. 2022 Oct 31;12(11):1479. doi: 10.3390/brainsci12111479 (PMC9688143; doi:10.3390/brainsci12111479)
Supplement: Supplementary file 1 [file brainsci-12-01479-s001.zip › brainsci-1975720-supplementary.xlsx]

## Sheet: Sheet1
channel	OG	YG	adj-p	t
1	0.485(0.367)	0.466 (0.452)	0.93473	0.1342
2	0.441(0.403)	0.759 (0.473)	0.14703	-2.1164
3	0.368(0.399)	0.677 (0.425)	0.14703	-2.1853
4	0.368(0.432)	0.619 (0.504)	0.29623	-1.5592
5	0.407(0.376)	0.470 (0.412)	0.84328	-0.46989
6	0.363(0.337)	0.463 (0.422)	0.645	-0.76701
7	0.314(0.311)	0.433 (0.407)	0.56333	-0.96274
8	0.362(0.389)	0.320 (0.374)	0.8882	0.32007
9	0.476(0.410)	0.377 (0.418)	0.687	0.69374
10	0.450(0.372)	0.239 (0.377)	0.26662	1.6432
11	0.404(0.356)	0.476 (0.435)	0.81648	-0.52459
12	0.376(0.330)	0.655 (0.427)	0.14703	-2.1422
13	0.456(0.400)	0.417 (0.418)	0.8882	0.27521
14	0.404(0.311)	0.757 (0.438)	0.11632	-2.7338
15	0.340(0.307)	0.617 (0.475)	0.15265	-2.0352
16	0.284(0.333)	0.646 (0.512)	0.14544	-2.4713
17	0.413(0.266)	0.771 (0.424)	0.082293	-2.9872
18	0.399(0.343)	0.722 (0.476)	0.14703	-2.2839
19	0.280(0.325)	0.470 (0.448)	0.3579	-1.4266
20	0.278(0.308)	0.416 (0.393)	0.48252	-1.1412
21	0.379(0.244)	0.706 (0.640)	0.15265	-2.0085
22	0.448(0.261)	0.784 (0.615)	0.14703	-2.1143
23	0.319(0.288)	0.339 (0.391)	0.92652	-0.17199
24	0.292(0.295)	0.264 (0.304)	0.8882	0.26985
25	0.454(0.310)	0.683 (0.459)	0.24459	-1.7166
26	0.316(0.262)	0.346 (0.341)	0.8882	-0.28684
27	0.340(0.384)	0.120 (0.312)	0.21074	1.8215
28	0.190(0.456)	0.066 (0.339)	0.59006	0.89048
29	0.481(0.395)	0.520 (0.464)	0.8882	-0.26638
30	0.405(0.296)	0.850 (0.442)	0.033004	-3.4889
31	0.360(0.347)	0.871 (0.448)	0.033004	-3.7425
32	0.376(0.403)	0.769 (0.510)	0.14544	-2.508
33	0.476(0.270)	0.763 (0.509)	0.14703	-2.089
34	0.491(0.354)	0.759 (0.373)	0.14703	-2.1458
35	0.467(0.372)	0.637 (0.420)	0.42183	-1.2508
36	0.455(0.392)	0.482 (0.542)	0.92652	-0.16998
37	0.548(0.582)	0.986 (0.576)	0.14703	-2.1999
38	0.563(0.520)	0.714 (0.473)	0.59006	-0.88113
39	0.513(0.857)	0.865 (0.565)	0.36139	-1.3943
40	0.615(0.514)	0.607 (0.523)	0.96358	0.046014
41	0.565(0.421)	0.724 (0.435)	0.51094	-1.0787
42	0.626(0.482)	0.560 (0.754)	0.8882	0.30761
43	0.672(0.584)	0.946 (0.667)	0.42107	-1.2777
44	0.532(0.502)	0.719 (0.873)	0.645	-0.77376
45	0.615(0.567)	0.635 (0.588)	0.94408	-0.096713
46	0.601(0.664)	0.876 (0.913)	0.54257	-1.0134
